# Supplementary material for: Melatonin Treatment Triggers Metabolic and Intracellular pH Imbalance in Glioblastoma
Source: Cells. 2022 Nov 2;11(21):3467. doi: 10.3390/cells11213467 (PMC9654239; doi:10.3390/cells11213467)
Supplement: Supplementary file 1 [file cells-11-03467-s001.zip]

Archive with 1 entries (1 files):
- cells-1899821-supplementary.pdf
